# Supplementary material for: The distribution and evolution of fungal symbioses in ancient lineages of land plants
Source: Mycorrhiza. 2020 Mar 4;30(1):23–49. doi: 10.1007/s00572-020-00938-y (PMC7062687; doi:10.1007/s00572-020-00938-y)
Supplement: Supplementary file 2 — (XLSX 14 kb) [file 572_2020_938_MOESM2_ESM.xlsx]

## Sheet: full table
	Number of species	Fungi
Marchantiophyta
Haplomitriopsida
Haplomitriidae
Calobryales
Haplomitriaceae	8	Mucoromycotina
Treubiidae
Treubiales
Treubiaceae	14	Mucoromycotina
Marchantiopsida
Blasiidae
Blasiales
Blasiaceae	2	Non-symbiotic
Marchantiidae (Complex thalloid)
Lunulariales
Lunulariaceae	1	Mucoromycotina & Glomeromycotina
Marchantiales
Aytoniaceae	99	Mucoromycotina & Glomeromycotina
Cleveaceae	17	Glomeromycotina
Conocephalaceae	3	Glomeromycotina
Corsiniaceae	3	Glomeromycotina
Cyathodiaceae	13	Non-symbiotic
Dumortieraceae	1	Glomeromycotina
Exormothecaceae	10	Non-symbiotic
Marchantiaceae	58	Glomeromycotina
Monocleaceae	2	Mucoromycotina & Glomeromycotina
Monosoleniaceae	1	Non-symbiotic
Oxymitraceae	2	Non-symbiotic
Ricciaceae	255	Non-symbiotic
Targioniaceae	9	Mucoromycotina & Glomeromycotina
Wiesnerellaceae	2	Unknown (Fungal association)
Neohodgsoniales
Neohodgsoniaceae	1	Mucoromycotina & Glomeromycotina
Sphaerocarpales
Monocarpaceae	1	Non-symbiotic
Riellaceae	30	Non-symbiotic
Sphaerocarpaceae	10	Non-symbiotic
Jungermanniopsida
Pelliidae (Simple thalloid I)
Fossombroniales
Calyculariaceae	2	Mucoromycotina & Glomeromycotina
Allisoniaceae	1	Mucoromycotina & Glomeromycotina
Fossombroniaceae	94	Mucoromycotina & Glomeromycotina
Petalophyllaceae	6	Mucoromycotina & Glomeromycotina
Makinoaceae*	1	Unknown (Not investigated)
Pallaviciniales
Hymenophytaceae	3	Glomeromycotina
Moerckiaceae	4	Mucoromycotina & Glomeromycotina
Pallaviciniaceae	71	Mucoromycotina & Glomeromycotina
Phyllothalliaceae	2	Non-symbiotic
Sandeothallaceae*	2	Unknown (Not investigated)
Pelliales
Noterocladaceae	1	Glomeromycotina
Pelliaceae	12	Mucoromycotina & Glomeromycotina
Metzgeriidae (Simple thalloid II)
Metzgeriales
Aneuraceae	363
Aneura	49	Basidiomycota
Lobatiriccardia	11	Basidiomycota
Riccardia	302	50% Basidiomycota
Verdoornia	1	Basidiomycota
Metzgeriaceae	111	Non-symbiotic
Pleuroziales
Pleuroziaceae	13	Non-symbiotic
Jungermanniidae (Leafy)
Jungermanniales
Acrobolbaceae	64	Non-symbiotic
Adelanthaceae	68	Ascomycota
Anastrophyllaceae	66	Basidiomycota
Antheliaceae	2	Non-symbiotic
Balantiopsidaceae	63	Unknown (Fungal association)
Blepharostomataceae	5	Non-symbiotic
Brevianthaceae	7	Non-symbiotic
Calypogeiaceae	77	Ascomycota
Cephaloziaceae	101	Ascomycota
Cephaloziellaceae	171	Ascomycota
Geocalycaceae	4	Ascomycota
Gymnomitriaceae	97
Nardia	23	Basidiomycota
Other species	74	Non-symbiotic
Harpanthaceae	3	Basidiomycota
Herbertaceae	42	Non-symbiotic
Hygrobiellaceae	3	Non-symbiotic
Jungermanniaceae	37
Eremonotus	1	Ascomycota
Other species	36	Non-symbiotic
Lepicoleaceae	11	Non-symbiotic
Lepidoziaceae	751	Ascomycota
Lophocoleaceae	448	Non-symbiotic
Lophoziaceae	53	Basidiomycota
Mastigophoraceae	16	Non-symbiotic
Myliaceae	4	Ascomycota
Plagiochilaceae	767
Pedinophyllum	4	Basidiomycota
Other species	763	Non-symbiotic
Pseudolepicoleaceae	33	Non-symbiotic
Saccogynaceae	3	Basidiomycota
Scapaniaceae	159	Basidiomycota
Schistochilaceae	92	Ascomycota
Solenostomataceae	156	Non-symbiotic
Southbyaceae	14	Basidiomycota
Trichocoleaceae	35	Non-symbiotic
Trichotemnomataceae	1	Non-symbiotic
Arnelliaceae*	1	Unknown (Not investigated)
Blepharidophyllaceae*	5	Unknown (Not investigated)
Endogemmataceae*	1	Unknown (Not investigated)
Gyrothyraceae*	1	Unknown (Not investigated)
Jackiellaceae*	10	Unknown (Not investigated)
Notoscyphaceae*	1	Unknown (Not investigated)
Stephaniellaceae*	7	Unknown (Not investigated)
Chonecoleaceae*	6	Unknown (Not investigated)
Grolleaceae*	1	Unknown (Not investigated)
Porellales
Frullaniaceae	673	Non-symbiotic
Goebeliellaceae	1	Non-symbiotic
Jubulaceae	15	Non-symbiotic
Lejeuneaceae	1974	Non-symbiotic
Lepidolaenaceae	19	Non-symbiotic
Porellaceae	122	Non-symbiotic
Radulaceae	251	Non-symbiotic
Ptilidiales
Ptilidiaceae	3	Non-symbiotic
Herzogianthaceae*	2	Unknown (Not investigated)
Neotrichocoleaceae*	2	Unknown (Not investigated)
Anthocerotophyta
Anthocerotopsida
Anthocerotales
Anthocerotaceae
Anthoceros	60	Mucoromycotina & Glomeromycotina
Folioceros	18	Mucoromycotina & Glomeromycotina
Dendrocerotales
Dendrocerotaceae
Dendroceros	41	Non-symbiotic
Megaceros	9	Mucoromycotina & Glomeromycotina
Nothoceros	10	Mucoromycotina & Glomeromycotina
Phaeomegaceros	8	Mucoromycotina & Glomeromycotina
Notothyladales
Notothyladaceae
Notothylas	22	Glomeromycotina
Paraphymatoceros	4	Mucoromycotina
Phaeoceros	34	Mucoromycotina & Glomeromycotina
Mesoceros*	2	Unknown (Not investigated)
Phymatocerotales
Phymatocerotaceae
Phymatoceros	2	Unknown (Fungal association)
Leiosporocerotopsida
Leiosporocerotales
Leiosporocerotaceae
Leiosporoceros	1	Non-symbiotic
Lycopodiophyta
Lycopodiopsida
Lycopodiales
Lycopodiaceae
Austrolycopodium	8	Mucoromycotina & Glomeromycotina
Dendrolycopodium	4	Non-symbiotic
Diphasiastrum	23	Glomeromycotina
Huperzia	58	Glomeromycotina
Lateristachys	3	Mucoromycotina
Lycopodiastrum	1	Non-symbiotic
Lycopodiella	13	Mucoromycotina & Glomeromycotina
Lycopodium	9	Mucoromycotina & Glomeromycotina
Palhinhaea	24	Mucoromycotina & Glomeromycotina
Phlegmariurus	322	Glomeromycotina
Pseudodiphasium	1	Non-symbiotic
Spinulum	3	Mucoromycotina & Glomeromycotina
Pseudolycopodiella*	14	Unknown (Not investigated)
Phylloglossum*	1	Unknown (Not investigated)
Pseudolycopodium*	1	Unknown (Not investigated)
Diphasium*	4	Unknown (Not investigated)
Isoëtales
Isoëtaceae
Isoëtes	183	Glomeromycotina
Selaginellales
Selaginallaceae
Selaginella	688	Glomeromycotina
